# Supplementary material for: Numerical Integration of the Master Equation in Some Models of Stochastic Epidemiology
Source: PLoS One. 2012 May 2;7(5):e36160. doi: 10.1371/journal.pone.0036160 (PMC3342242; doi:10.1371/journal.pone.0036160)
Supplement: Supporting Information S1 — This file contains the MATLAB code used to generate the results presented in the paper. (ZIP) [file pone.0036160.s001.zip]

Archive with 63 entries (52 files):
- matlab/IE/
- matlab/IE/genMatrix.m
- matlab/IE/mapProbs.m
- matlab/IE/propensity.m
- matlab/IE/readme.txt
- matlab/IE/results/
- matlab/IE/results/report.txt
- matlab/IE/saveResultsToFile.m
- matlab/IE/SIR.m
- matlab/KSA/
- matlab/KSA/chbv.m
- matlab/KSA/expokit.m
- matlab/KSA/expv.m
- matlab/KSA/loadccs.m
- matlab/KSA/loadcoo.m
- matlab/KSA/loadcrs.m
- matlab/KSA/mat2ccs.m
- matlab/KSA/mat2coo.m
- matlab/KSA/mat2crs.m
- matlab/KSA/mexpv.m
- matlab/KSA/padm.m
- matlab/KSA/phiv.m
- matlab/KSA/readme.txt
- matlab/KSA/results/
- matlab/KSA/results/report.txt
- matlab/KSA/saveResultsToFile.m
- matlab/KSA/SIR.m
- matlab/MakeFigures/
- matlab/MakeFigures/exprnd.m
- matlab/MakeFigures/genMatrix.m
- matlab/MakeFigures/gillespie.m
- matlab/MakeFigures/makePlots.m
- matlab/MakeFigures/mapProbs.m
- matlab/MakeFigures/propensity.m
- matlab/MakeFigures/readme.txt
- matlab/MakeFigures/results/
- matlab/MakeFigures/results/RgivenI.fig
- matlab/MakeFigures/results/SIR.gif
- matlab/MakeFigures/results/SIRaverages_1.fig
- matlab/MakeFigures/results/SIRaverages_2.fig
- matlab/MakeFigures/rndcheck.m
- matlab/MakeFigures/SIR.m
- matlab/readme.txt
- matlab/RIE-FS/
- matlab/RIE-FS/genMatrix.m
- matlab/RIE-FS/mapProbs.m
- matlab/RIE-FS/propensity.m
- matlab/RIE-FS/readme.txt
- matlab/RIE-FS/results/
- matlab/RIE-FS/results/report.txt
- matlab/RIE-FS/saveResultsToFile.m
- matlab/RIE-FS/SIR.m
- matlab/RIE-VS/
- matlab/RIE-VS/genMatrix.m
- matlab/RIE-VS/mapProbs.m
- matlab/RIE-VS/propensity.m
- matlab/RIE-VS/readme.txt
- matlab/RIE-VS/results/
- matlab/RIE-VS/results/report.txt
- matlab/RIE-VS/saveResultsToFile.m
- matlab/RIE-VS/SIR.m
- matlab/SIprobsGroundTruth.mat
- matlab/
