# Supplementary material for: Numerical Integration of the Master Equation in Some Models of Stochastic Epidemiology
Source: PLoS One. 2012 May 2;7(5):e36160. doi: 10.1371/journal.pone.0036160 (PMC3342242; doi:10.1371/journal.pone.0036160)
Supplement: Supporting Information S1 — This file contains the MATLAB code used to generate the results presented in the paper. (ZIP) [file pone.0036160.s001.zip › matlab/IE/mapProbs.m]

% Map phi probability vector to the SI plane
%
%%%%%%%%%%%%%%%%%%%%%%%%%%%%%%%%%%%%%%%%%%%%%%%%%%%%%%%%%%%%%%%%%%%%%%%%%%%
%%%%%%%%%%%      Exact numerical integration of the master     %%%%%%%%%%%%
%%%%%%%%%%%       equation in some models of stochastic        %%%%%%%%%%%%
%%%%%%%%%%%                     epidemiology                   %%%%%%%%%%%%
%%%%%%%%%%%                      IE METHOD                     %%%%%%%%%%%%
%%%%%%%%%%%               Authors: Jenkinson/Goutsias          %%%%%%%%%%%%
%%%%%%%%%%%                Last Modified: 01/13/2012           %%%%%%%%%%%%
%%%%%%%%%%%%%%%%%%%%%%%%%%%%%%%%%%%%%%%%%%%%%%%%%%%%%%%%%%%%%%%%%%%%%%%%%%%
%

function SIprobs = mapProbs(probVect,hyperCubeOrigin,hyperCubeExtent,s0,i0)

SIprobs = zeros(763,764);

%
% map probability to 2D S-I plane
%
count = 1;
for z2 = hyperCubeOrigin(2):hyperCubeExtent(2)
    for z1 = hyperCubeOrigin(1):hyperCubeExtent(1)
        if probVect(count)>0
            SIprobs(1+s0-z1,1+i0+z1-z2) = SIprobs(1+s0-z1,1+i0+z1-z2) ...
                     +probVect(count);
        end
        count=count+1;
    end
end
