# Supplementary material for: Numerical Integration of the Master Equation in Some Models of Stochastic Epidemiology
Source: PLoS One. 2012 May 2;7(5):e36160. doi: 10.1371/journal.pone.0036160 (PMC3342242; doi:10.1371/journal.pone.0036160)
Supplement: Supporting Information S1 — This file contains the MATLAB code used to generate the results presented in the paper. (ZIP) [file pone.0036160.s001.zip › matlab/KSA/readme.txt]

KRYLOV SUBSPACE APPROXIMATION METHOD
------------------------------------

This folder includes the following files:

SIR.m               -- script that uses the EXPOKIT software 
                       package to solve the SIR model. 

saveResultsToFile.m -- creates a report and saves the results in 
                       file report.txt in the "results" 
                       subdirectory.

The remaining files belong to the EXPOKIT software package, which is distributed with the following licence:

                              NOTICE

Permission to use, copy, modify, and distribute EXPOKIT and its 
supporting documentation for non-commercial purposes, is hereby 
granted without fee, provided that this permission message and 
copyright notice appear in all copies. Approval must be sought for commercial purposes as testimony of its usage in applications.

Neither the Institution (University of Queensland) nor the Author make any representations about the suitability of this software for any purpose.  This software is provided "as is" without express or implied warranty.

The work resulting from EXPOKIT has been published in ACM-Transactions on Mathematical Software, 24(1):130-156, 1998.

The bibtex record of the citation:

@ARTICLE{EXPOKIT,
        AUTHOR  = {Sidje, R. B.},
        TITLE   = {{\sc Expokit.} {A} Software Package for Computing 
                   Matrix Exponentials},
        JOURNAL = {ACM Trans. Math. Softw.},
        VOLUME  = {24},
        NUMBER  = {1},
        PAGES   = {130-156}
        YEAR    = {1998}
}

Certain elements of the current software may include inadequacies that may be corrected at any time, as they are discovered. The Web always contains the latest updates.

                        Original Author:
               Roger B. Sidje <rbs@maths.uq.edu.au>
        Department of Mathematics, University of Queensland 
                    Brisbane, QLD-4072, Australia
                 (c) 1996-2006 All Rights Reserved


ERRATA - Added March 23, 1999.
------------------------------
Some cross-references were not resolved properly in the TOMS paper:

Page 137 (bottom) and Page 138 (top) should read: 
The original large problem (5)[instead of (10)] has been converted to the small problem (6) [instead of (11)]

Page 142 (line 7) should read
An upper bound on (12) [instead of (18)]

Page 143 (line 6) should read
the upper bound in (13) [instead of (19)]

Page 143 (line 11) should read
it is reduced by formula (10) [instead of (16)]

Page 144 (line 8)
If during the integration process (7) [instead of (12)]

Added January 10 2003
---------------------
Page 135 (bottom) last equation: 2^8 should read 2^s
page 136 (top) first equation: (2p+1) should read (2p+1)!

Added Sep 29 2004
-----------------
Page 134 (line 1-2) should read
Given the domain of applicability specified in (1) [instead of (4)]

================================================================
USE THE PREPRINT FOR EASE OF READING, IT DOESN'T HAVE THE PROBLEMS ABOVE.
================================================================
http://www.expokit.org/paper.pdf
