# Supplementary material for: Numerical Integration of the Master Equation in Some Models of Stochastic Epidemiology
Source: PLoS One. 2012 May 2;7(5):e36160. doi: 10.1371/journal.pone.0036160 (PMC3342242; doi:10.1371/journal.pone.0036160)
Supplement: Supporting Information S1 — This file contains the MATLAB code used to generate the results presented in the paper. (ZIP) [file pone.0036160.s001.zip › matlab/KSA/results/report.txt]

----------------------------
Parameters of KSA simulation
----------------------------

simulation time = 25 days

TOL parameter = 1.000E-003 

L0 parameter = 65 

-------------------------
Results of KSA simulation
-------------------------

CPU time =  4328 seconds

L2 error = 1.48e-003 
