# Supplementary material for: Numerical Integration of the Master Equation in Some Models of Stochastic Epidemiology
Source: PLoS One. 2012 May 2;7(5):e36160. doi: 10.1371/journal.pone.0036160 (PMC3342242; doi:10.1371/journal.pone.0036160)
Supplement: Supporting Information S1 — This file contains the MATLAB code used to generate the results presented in the paper. (ZIP) [file pone.0036160.s001.zip › matlab/MakeFigures/readme.txt]

FIGURE GENERATION SOFTWARE
--------------------------


This folder contains the following files:

SIR.m           -- main script for generating figures

propensity.m    -- calculates propensity values

genMatrix.m     -- forms the sparse (I-tau*A) matrix 

mapProbs.m      -- maps the K by 1 probability vector into the S-I 
                   plane

makePlots.m     -- makes all plots

gillespie.m     -- uses Monte Carlo to compute the mean/std of the 
                   number of S/I/R individuals over time

exprnd.m        -- generates random matrices from exponential 
                   distribution

rndcheck.m      -- error checks the argument list for the random number 
                   generator
