# Supplementary material for: Numerical Integration of the Master Equation in Some Models of Stochastic Epidemiology
Source: PLoS One. 2012 May 2;7(5):e36160. doi: 10.1371/journal.pone.0036160 (PMC3342242; doi:10.1371/journal.pone.0036160)
Supplement: Supporting Information S1 — This file contains the MATLAB code used to generate the results presented in the paper. (ZIP) [file pone.0036160.s001.zip › matlab/readme.txt]

This folder contains the following directories:

KSA         -- software associated with the Krylov subspace 
               approximation (KSA) method.

IE          -- software associated with the basic version of the 
               implicit Euler (IE) method. 

RIE-FS      -- software associated with the Richardson-based 
               implicit Euler (RIE) method with fixed step-size.

RIE-FS      -- software associated with the Richardson-based 
               implicit Euler (RIE) method with variable 
               step-size.

MakeFigures -- software used to generate the movie and all 
               figures in the paper, using the basic IE method.


This folder also includes the following file:

SIprobsGroundTruth.mat -- MATLAB data file containing the "true" 
                          solution computed by the KSA method 
                          with TOL = 1e-4 and L0 = 70.
