# Supplementary material for: Numerical Integration of the Master Equation in Some Models of Stochastic Epidemiology
Source: PLoS One. 2012 May 2;7(5):e36160. doi: 10.1371/journal.pone.0036160 (PMC3342242; doi:10.1371/journal.pone.0036160)
Supplement: Supporting Information S1 — This file contains the MATLAB code used to generate the results presented in the paper. (ZIP) [file pone.0036160.s001.zip › matlab/RIE-FS/readme.txt]

IMPLICIT EULER METHOD WITH RICHARDSON EXTRAPOLATION
(FIXED STEP-SIZE)

This folder contains the following files:

SIR.m                --  The main script that runs the IE 
                         method. 

genMatrix.m          --  Function that returns the (I-tau*A)   
                         matrix. 

mapProbs.m           --  Maps the probability vector phi to the 
                         SI plane. 

propensity.m         --  Computes the SIR propensities. 

saveResultsToFile.m  --  Writes results to report.txt located in 
                         the "results" subdirectory. 
